# Supplementary material for: Influence of Dose and Extraction Method of Biostimulants on Drought Stress Tolerance in Coleus amboinicus Lour. Plants
Source: Plants (Basel). 2026 Jul 8;15(14):2107. doi: 10.3390/plants15142107 (PMC13414684; doi:10.3390/plants15142107)
Supplement: Supplementary file 1 [file plants-15-02107-s001.zip]

Archive with 1 entries (1 files):
- plants-4388139-supplementary.pdf
